# Supplementary material for: Transcriptome response analysis of Arabidopsis thaliana to leafminer (Liriomyza huidobrensis)
Source: BMC Plant Biol. 2012 Dec 11;12:234. doi: 10.1186/1471-2229-12-234 (PMC3564828; doi:10.1186/1471-2229-12-234)
Supplement: Additional file 7 — Fold changes of some key marker genes of SA, JA, and ET pathways in A. thaliana induced by leafminer and other organisms. [file 1471-2229-12-234-S7.xls]

## Sheet: Sheet1
Gene Locus	Leafminer Local-24h	Leafminer system-24h	Psyringae-12h	Psyringae-24h	Abrassicicola-24h	Abrassicicola-48h	Prapae-12h	Prapae-24h	Foccidentalis-24h	Foccidentalis-48h	Mpersicae-48h	Mpersicae-72h	SLWF
At1g08720	1.04	1.07	1.11987	1.03206	1.0417	1.7255	0.858427	1.33767	0.992046	1.80977	2.61893	2.57768	1.29
At3g52430	1.8	1.62	19.52	2.36221	0.9294	0.737214	0.912098	1.44645	1.46726	1.90437	1.40665	2.01767	3.52
At3g48090	1.09	1.54	3.48407	2.13637	0.924822	1.02492	0.746177	2.04928	1.71648	2.1484	1.27918	1.78368	1.35
At1g74710	1.35	1.58	38.8502	2.56079	0.912684	1.02588	1.08479	1.14916	1.48313	1.30285	0.696675	1.43482	3.84
At4g39030	4.49	1.47	19.2818	3.46148	0.668799	1.82204	2.83756	1.38048	3.22842	3.31348	1.30697	1.16165	3.25
At1g64280	1.49	1.39	3.364	1.37548	0.751377	1.13648	0.931715	0.985621	0.600347	1.53775	1.44214	2.26148	1.19
At2g14610	2.03	1.17	60.3695	38.3349	0.647451	2.51337	0.852893	3.12429	1.001	3.23851	2.82456	5.0649	5.58
At1g75040	1.67	0.88	4.09063	2.58863	0.181857	1.02977	0.675027	0.814841	2.72571	4.8551	2.71497	12.2365	4.28
At3g57260	3.68	0.98	4.31359	13.3647	0.200273	1.45897	3.26551	2.51104	4.87933	5.97373	2.04038	13.9356	6.37
At3g56400	0.5	1.2	9.92654	0.86861	0.316031	0.998132	2.17279	0.996403	0.526008	1.93938	1.67581	1.30236	1.42
At1g02450			40.6027	2.60938	0.435923	0.90454	1.57855	0.980926	0.689052	2.8312	1.84789	0.326633	2.67
At5g06950	0.86	1.13	0.614241	0.511043	1.05154	0.814496	0.829747	0.888669	1.09445	0.751819	0.935541	0.895611	1.12
At1g09415	1.18	1.32	0.81568	1.01828	0.579647	1.04684	0.636682	0.740083	0.936552	1.81106	2.62973	1.44978	0.78125
At3g15730	1.16	1.2	0.907254	0.817835	0.803648	0.845835	1.26662	1.14082	0.950573	1.06768	1.12509	1.27954	1.27
At3g11170	1.87	0.91											0.529101
At2g29980	0.45	0.96	0.49904	0.601358	0.591686	0.712565	0.780794	0.486115	1.84337	1.56197	1.36459	0.892229	0.37594
At3g12120	0.9	1.11	0.758764	0.945016	1.10769	0.909921	1.45346	1.04368	0.983478	0.924939	1.37361	1.69293	0.854701
At3g45140	4.62	2.96	1.09202	1.21181	0.542488	1.32089	3.16908	1.53998	1.17269	2.73426	1.15076	1.20879	1.22
At3g25760	15.83	6.51											0.892857
At3g25780	51.34	6.24	7.34119	14.6841	1.09031	2.98728	3.35714	3.74677	5.51309	7.73282	1.65852	2.29026	1.4
At1g19640	3.85	0.93	5.64829	7.44416	0.436231	0.696034	3.21311	2.04791	1.32678	1.19401	0.299459	0.213537	0.729927
At5g42650	3.51	2.18	1.57423	1.24361	0.681034	0.763405	4.8014	1.54114	1.70072	1.62487	0.275189	0.318502	1.13
At2g06050	10.44	3.53	2.43488	3.33636	0.698754	2.13609	4.12765	1.78567	1.14574	5.09454	1.10634	1.13832	1.17
At2g43710	0.54	0.89	0.404555	0.689831	1.36926	0.832746	0.814148	1.0532	1.08671	0.476998	0.330606	0.439848	0.952381
At2g39940	0.47	0.88	0.871595	1.02461	1.35276	0.821642	0.726604	0.876036	1.19793	0.339852	0.590393	0.499316	1.27
At5g05170	0.56	0.98	0.588485	0.581837	0.800388	0.800513	0.862357	0.911189	0.839103	0.817187	0.665139	1.48427	0.819672
At2g46370	3.51	1.58	0.793154	0.798987	0.969359	0.873359	1.03011	0.90509	0.702304	0.876476	0.702303	0.388912	1.05
At5g24780	67.46	33.05	2.5689	2.71239	1.83338	4.23568	3.90457	1.71033	3.16542	3.44114	0.310249	0.918826	0.429185
At5g44420	18.39	6.96	0.579028	7.7207	5.00738	126.766	0.739155	0.706605	6.2023	123.094	12.4358	0.455984	0.374532
At4g01370	1.02	0.96	1.86661	1.34849	0.928268	0.848064	1.019	0.801902	0.969699	1.02866	1.23152	0.926022	1.15
At1g72260	6.53	1.55	1.51193	5.81891	1.73234	2.88889	1.86396	2.42587	6.00697	12.4577	2.199	0.870875	1.02
At3g04720	6.17	2.34	1.69503	2.7172	2.69924	12.5453	0.4459	0.912801	3.4567	11.993	4.03652	3.98321	2.29
At3g23240	1.52	1.25	5.55401	6.66789	1.27083	1.84627	1.23476	1.26716	3.66973	1.80213	0.968037	1.25092	1.09
At1g66340	0.99	1.09	1.60764	1.31536	1.29397	1.26011	1.2455	1.86839	1.3265	1.14937	1.18492	1.44774	1.14
At5g03280	0.7	1.2	0.82129	0.911869	0.816232	0.9841	0.878245	0.943925	0.967556	0.998001	0.835476	0.949151	1.13
At3g20770	1.42	1.53	1.72871	0.879651	0.715517	1.21481	1.07344	0.686831	0.687129	1.5632	1.45854	2.15502	1.45
At5g03730	0.87	1.2	1.60338	1.13689	0.724444	1.03135	0.738117	0.725627	1.67724	1.09552	1.34505	2.01378	0.719424
