# Supplementary material for: Transcriptome response analysis of Arabidopsis thaliana to leafminer (Liriomyza huidobrensis)
Source: BMC Plant Biol. 2012 Dec 11;12:234. doi: 10.1186/1471-2229-12-234 (PMC3564828; doi:10.1186/1471-2229-12-234)
Supplement: Additional file 8 — Fold changes of genes influencing glucosinolate metabolism in A. thaliana induced by leafminer or other organisms. [file 1471-2229-12-234-S8.xls]

## Sheet: Sheet1
Gene Locus	Psyringae-12h	Psyringae-24h	Abrassicicola-24h	Abrassicicola-48h	Prapae-12h	Prapae-24h	Foccidentalis-24h	Foccidentalis-48h	Mpersicae-48h	Mpersicae-72h	Leafminer Local-24h	Leafminer system-24h	SLWF
At5g23010	0.282991	0.731968	0.808673	0.521009	2.8097	1.76933	0.625751	1.10847	0.720635	0.319713	0.942159	1.24972	0.769231
At5g23020	0.397098	0.821539	0.836703	0.32262	1.36776	1.80876	1.37307	0.429967	0.449504	0.371215	0.359905	0.46419	1.69
At1g16410											0.830406	1.2512	0.847458
At1g16400
At5g05260
At4g39950	11.7725	13.8783	2.39545	5.58986	2.88538	1.89233	2.67966	2.59477	0.441537	0.580886	6.04694	2.57818	2.5
At2g22330	2.55492	4.69749	1.16569	1.49087	2.70951	2.43918	2.62994	2.2032	0.664152	1.17767	6.59198	2.37586	0.877193
At4g13770	0.265616	0.617254	0.999408	0.506046	2.14616	1.77837	0.917692	0.829607	0.359114	0.209871	0.602154	0.961743	0.840336
At4g31500	2.10413	1.88377	1.18909	1.49584	1.64257	1.49702	1.34036	2.62029	0.707026	0.885704	2.87449	1.72813	1.58
At2g20610	1.71131	1.91024	1.21426	0.753134	1.63106	1.57742	1.11018	0.896728	0.44936	0.452501	1.16688	1.1743
At1g24100	2.14905	1.97058	1.81571	0.703594	1.64193	1.53735	1.50616	0.689151	0.235185	0.190381	1.19138	1.12873	1.05
At1g74100	2.38069	2.26893	1.3504	0.768373	2.13771	1.39671	1.395	1.32634	0.322695	0.287628	3.11943	1.82471	1.27
At1g74090	0.582675	1.14892	1.73418	0.552631	1.79858	1.77343	1.09612	0.397807	0.214199	0.133864	0.794244	0.990869	0.653595
At1g18590	1.85832	2.42119	1.76428	0.772607	2.59143	2.41027	1.64474	0.611205	0.167979	0.212421	1.73191	1.21735
At2g03750	0.314588	0.475368	1.46193	1.10655	1.04824	0.995312	1.37168	0.483976	0.649174	0.846382	0.421461	0.912663	0.37594
At1g13420
At5g43690
At5g07000	1.71017	0.814317	0.665902	2.30803	1.89767	0.674098	0.362077	3.27591	0.812165	0.482606	0.934315	1.08898	0.442478
At5g07010	91.7132	5.7471	0.390782	28.0672	18.9264	0.507002	0.422136	20.1612	0.198843	0.213324	52.9558	5.69431	1.33
At3g45070	0.314588	0.475368	1.46193	1.10655	1.04824	0.995312	1.37168	0.483976	0.649174	0.846382			1.01
At4g26280
At2g03770
At1g28170
At2g14920													0.900901
At2g27570
At2g03760	7.48649	3.50495	2.84877	1.96277	1.46015	1.40222	0.904196	1.96067	1.92165	1.26417	8.07158	2.00327	0.735294
At4g03070	0.378688	0.421536	1.21327	0.604735	1.06591	1.02282	0.619505	0.54083	0.355634	0.240866	0.259812	0.677041	1.17
At4g03060	0.215732	0.748349	1.04461	0.334902	2.36113	2.55289	1.44491	0.47905	0.141109	0.163549	0.530443	0.892413	0.719424
At4g03050	5.89256	1.56464	1.13819	0.662651	12.1901	2.20505	1.69391	0.879518	2.59789	1.30929
At5g25980											0.788015	0.959843	0.531915
At1g54040	0.497765	0.487857	1.13582	1.11718	3.01221	3.08411	1.05712	1.52866	0.652134	0.638689	1.67667	1.55769	0.680272
At3g22890	2.09566	1.48714	1.14312	0.842743	2.10493	1.6045	1.55949	1.05999	0.725586	1.06136	1.25674	1.08638	1.01
At1g19920	0.329441	0.810605	1.32395	0.921516	0.781571	1.37024	2.16236	0.508765	0.335141	0.364147	0.342065	0.601154	0.598802
At5g43780	1.55256	1.72583	0.75413	0.891088	1.40793	1.46867	1.59331	1.24909	1.35788	0.871541	1.83183	1.12965	2.36
At4g14680	1.38708	1.22784	0.845237	0.767721	2.18955	1.51028	1.97896	1.45146	0.49	0.897416	1.02469	1.33854	0.571429
At2g14750	1.84824	2.10703	1.01711	0.564731	2.79163	1.84338	1.44163	0.82302	0.266546	0.273637	1.74906	1.24714	1.09
At4g39940	3.56843	1.90602	1.22991	0.723815	3.37153	2.413	1.47071	0.986329	0.3411	0.402323	1.79234	1.23092	0.826446
At5g67520	8.5259	1.22286	0.68254	0.930361	9.88446	1.39683	1.24317	1.04709	0.901303	0.253786	1.48498	1.33879	1.31
At3g03900	0.650214	0.830489	0.895487	0.849946	1.11422	2.11807	1.69301	1.03204	0.708674	0.538821	0.860099	0.872384	0.840336
At4g04610	4.18628	2.53652	2.31379	0.593666	1.94959	3.02827	3.51375	0.363373	0.179618	0.183347	0.550279	1.03924	0.943396
At1g62180	0.382083	0.580205	2.16304	0.502187	0.601117	2.22613	3.20515	0.103705	0.0926621	0.120823	0.266124	0.790275	1.14
At4g21990	1.36647	2.04226	3.16027	0.601887	0.591005	2.03466	5.29464	0.208672	0.390371	0.379372	0.605026	1.23214	1.09
At5g04590	0.986282	0.801328	1.21855	0.803648	1.58466	1.49044	1.86802	0.875019	0.513573	0.60113	1.04948	1.17976	0.909091
At4g14880	0.820781	0.884996	0.607133	0.894988	1.0097	1.14886	0.865578	1.23226	1.06089	0.937618	1.26175	1.21661	1
At2g43750	0.414668	0.501433	0.986395	0.654521	0.887471	1.19108	1.21131	0.846033	0.735263	0.501465	0.534792	0.614901	0.502513
At3g59760	1.5057	1.30351	0.891038	0.867856	2.21213	1.57486	1.60806	1.18365	0.664316	0.86628	1.69194	1.18196	0.1
At3g04940	0.450102	0.481802	1.6312	0.813478	0.67278	0.652202	1.14164	0.610836	0.744751	0.576512	0.577438	0.888233	0.714286
At5g28020	0.240528	0.164505	0.847429	0.65722	0.935327	0.84129	0.592896	0.535705	0.314363	0.216057	0.573534	1.06159	1.31
At5g28030	0.657371	0.017359	0.357719	0.442153	2.1421	0.893366	0.893366	0.764418	0.122335	0.0816224	2.04469	1.22265	1.09
At3g22460	2.09134	1.40586	1.03543	2.0079	1.08167	0.889485	1.24861	2.05972	3.76145	2.6902	2.98907	2.00954	1.65
At3g03630	1.00115	0.397105	1.08811	1.0512	2.35747	0.966646	0.53776	1.31309	0.660785	2.22143	0.767871	1.07364	0.769231
At1g55880	0.601695	1.105	1.45262	0.974404	1.19687	1.2066	2.09818	0.479982	0.616495	1.99789
At1g33320
At3g01120	0.726491	0.716161	1.12316	0.786036	1.17022	1.36655	1.04062	0.660454	0.401933	0.752129	0.586619	0.95327	0.724638
At3g57050	0.856535	0.721523	0.870545	0.66791	1.10223	1.18274	1.18742	0.810775	0.947356	1.00737	0.522075	0.856261	0.892857
At5g20980	0.541731	0.735602	0.816762	1.60137	1.28271	1.42632	0.954058	1.42938	1.05808	1.38937	0.709769	1.07709	1.21
At3g03780	0.668349	0.693571	0.974895	0.819072	1.23554	1.33944	0.728954	0.744522	0.427168	0.471532	0.736358	1.02049	0.787402
At4g23100	1.70734	1.83499	1.24037	1.32151	1.01647	1.14918	1.42462	1.14317	0.928354	1.06136	1.07126	1.0346	0.854701
At5g27380	3.80595	1.53869	1.37857	2.65494	1.46068	0.963196	1.21398	3.67429	2.84742	7.52621	3.15668	1.53226	0.892857
At1g55920	4.75189	3.89607	2.99597	1.03164	0.618213	1.01204	0.612777	0.195342	0.145518	0.216065	1.46655	1.26392	1.44
At2g17640	0.682732	1.0369	1.37929	1.14339	0.799694	0.965967	1.22074	0.888812	1.26721	0.853303	0.733534	0.960335	1.07
At3g13110	1.48146	2.96503	1.8241	0.910118	1.87667	1.52298	3.13714	0.690857	0.425466	0.244042	1.32207	0.861716	1.13
At4g35640												1.42647
At5g56760											4.11863	1.42647	1.08
