# Supplementary material for: Transcriptome response analysis of Arabidopsis thaliana to leafminer (Liriomyza huidobrensis)
Source: BMC Plant Biol. 2012 Dec 11;12:234. doi: 10.1186/1471-2229-12-234 (PMC3564828; doi:10.1186/1471-2229-12-234)
Supplement: Additional file 9 — Fold changes of some important genes related to plant response to biological attackers, including oxidative stress, cell wall biosynthesis and modification, photosynthesis, signal transduction, and nitrogen and carbohydrate metabolism in A. thaliana induced by leafminer and other organisms. [file 1471-2229-12-234-S9.xls]

## Sheet: Sheet1
Psyringae-12h	Psyringae-24h	Abrassicicola-24h	Abrassicicola-48h	Prapae-12h	Prapae-24h	Foccidentalis-24h	Foccidentalis-48h	Mpersicae-48h	Mpersicae-72h	Leafminer Local-24h	Leafminer system-24h	SLWF
0.342559	0.53396	0.596362	0.833347	0.85581	0.533143	0.732407	0.625472	1.02129	0.594916	0.764495	0.860063	0.621118
0.963104	1.0284	0.985819	1.23802	1.4347	1.23446	0.630141	1.5891	1.74272	1.50248	1.83177	1.56476	1.36
2.12595	0.95937	0.805265	0.7204	1.28183	1.13025	0.986574	1.18258	0.874818	0.936403	1.83409	1.13473	1.38
1.52171	1.38737	1.53562	1.10167	1.61867	1.32987	0.962498	0.704205	0.401632	0.381824	1.30249	0.91879	1.43
12.8618	12.0276	1.54323	12.0763	1.41178	2.3802	2.27483	10.3081	7.52884	14.2046	37.643	4.9029	3.86
0.685846	2.61515	0.659161	1.93541	0.899202	0.702149	1.68782	1.50161	5.58665	1.92962	1.56778	0.868667	4.07
22.2013	29.0252	1.3238	4.7479	3.94388	6.62955	5.03098	6.3335	1.17711	2.62647	3.33191	1	6.04
0.359208	0.350778	1.19743	1.15766	0.551283	0.6111	0.567889	0.77759	0.760417	1.13031	0.555279	1	0.259067
0.301417	0.386002	1.12903	0.938045	0.817317	0.891285	0.827216	1.10133	1.19133	0.784885	0.740179	0.933785	0.384615
0.42989	0.455624	0.961539	0.732449	1.07682	0.960211	0.534009	1.00802	1.1953	1.00532	1.10674	1.17326	0.406504
0.407015	0.562813	1.07642	0.84086	1.11492	1.03389	0.724448	1.05345	1.02615	0.809314	0.733159	0.965689	0.434783
0.369781	0.646642	1.85908	0.909857	1.24974	1.94768	0.582989	0.445757	0.214724	0.125434	0.38865	1.07855	0.487805
0.301417	0.386002	1.12903	0.938045	0.817317	0.891285	0.827216	1.10133	1.19133	0.784885	0.526196	0.808319	0.490196
0.476146	0.605457	1.10769	0.502158	0.945941	1.61701	0.973293	0.742183	0.69302	1.01036	1.42001	0.899383	0.420168
0.333187	0.357406	1.00948	0.806464	0.956821	0.844199	0.825575	0.807858	0.701155	0.926767	0.588994	0.854841	0.444444
0.161681	0.0312256	0.666374	0.423839	0.117293	0.272639	0.284641	0.592351	0.697869	0.161924	0.32137	1.32299	0.471698
0.800308	0.653815	0.312151	0.217874	1.90851	0.63414	1.08508	1.88789	5.36647	4.31597	5.9344	1	0.568182
1.92358	1.11392	0.513765	1.06733	1.38799	1.06388	1.02717	1.93998	2.41975	3.4651	0.925707	1.25928	2.23
8.81561	4.42586	0.988568	2.3238	1.2301	0.711983	0.629904	2.10164	2.1889	1.54926	3.46096	1.60503	2.67
1.15492	0.496928	1.00584	1.84973	0.865857	1.35729	0.727936	0.943975	2.99195	4.68166	1.23112	1.69617	2.89
8.91901	15.1571	11.1521	471.648	0.364924	0.681104	7.3441	234.91	66.3852	5.49749	27.5608	3.71216	3.08
7.7711	3.32963	0.867838	1.87445	1.81557	0.954402	1.02796	2.01668	0.732528	0.465271	6.31143	1.87521	3.55
2.16514	1.52967	1.25743	1.71092	0.69335	0.954042	0.493889	1.28975	2.70861	1.16402	3.33327	1.36867	4.35
59.079	116.93	9.22656	3.21254	0.485849	19.9688	26.0391	6.26481	3.69861	5.46939	6.2202	1	4.56
395.177	395.274	8.88652	51.0036	2.75465	1.41135	1.23404	1.39781	0.711679	4.43784	10.4398	1	8.06
1.80781	1.2542	0.498865	0.864565	32.7372	4.90789	0.860108	0.993889	0.0685048	0.0508087	8.00045	3.14297	0.1
0.716501	0.449	0.841345	0.515848	0.999887	1.06316	1.24247	1.00616	0.843965	1.16208	0.910752	0.95773	0.5
1.70283	1.14577	0.508357	1.10763	1.32743	0.871827	0.831923	1.03972	0.629881	3.63692	1.07957	1.42492	1.97
9.04223	3.15367	1.60595	2.13473	1.84454	1.85296	0.799418	1.34812	1.37626	1.62832	1.98644	1.2628	3
1.12699	2.41658	0.773944	1.57576	0.786078	1.00618	0.84449	2.21639	1.83653	3.05749	1.5734	0.978215	5.22
9.07599	5.86668	0.898765	7.17543	1.38926	1.17445	1.92437	6.99657	4.36457	9.35215	8.09261	2.19049	6.25
15.7859	2.87798	2.59669	1.45677	1.52652	1.2898	0.516304	0.649942	0.479357	0.235588	1.04278	0.914769	0.526316
0.3217	0.359854	0.894376	0.517347	1.05121	0.688005	0.581771	1.05285	0.58188	1.23281	0.642013	0.931709	0.581395
1.84937	2.55037	1.05034	1.29853	1.15964	1.49961	1.20111	1.38127	1.2249	0.646418	2.08235	1.29089	1.83
3.36671	2.09756	0.940208	2.22341	0.938812	0.917051	0.38384	3.62474	2.50207	2.41111	3.02148	2.30617	2.02
0.516756	1.25467	1.09078	1.04433	2.1126	1.27234	0.548549	0.48304	0.405049	0.362772	2.6441	1.23191	5.61
0.281679	0.46743	1.23633	0.765495	0.871004	0.777307	1.36773	0.59887	0.920924	0.766834	0.359805	0.663706	0.344828
5.0712	3.18064	0.834091	1.3182	3.39763	1.40502	2.32792	1.41958	0.956966	0.788142	2.61594	1.37431	2.04
4.38341	1.61538	0.867037	1.02598	3.57637	1.23791	1.11208	0.869836	1.05352	1.53446	1.27411	0.984606	2.14
2.36907	4.24179	0.985025	3.5532	0.78247	1.16066	0.979064	3.1035	2.82642	3.41306	4.64022	1.63096	2.54
13.2351	2.85503	0.36455	1.3615	0.767685	0.808113	1.48219	2.90299	3.69341	7.97411	1.59002	1.33692	3.91
30.3159	7.77298	1.69043	3.25684	1.17011	1.34803	1.5985	2.08842	2.10947	6.65702	2.72732	3.1439	4.71
24.5669	13.9978	2.17781	4.77108	1.12185	2.28484	1.46377	2.44259	1.84448	6.08537	6.06912	1.90259	8.13
0.562491	0.58649	0.505132	1.06288	0.624642	0.521553	0.518007	2.66096	0.841048	0.94542	1	2.31478	0.27027
0.504431	0.732431	0.738153	2.186	1.32603	0.943424	0.233317	2.31765	2.31542	4.58584	1	1	0.699301
0.422874	0.553341	1.22469	1.07117	0.649837	1.06535	1.7846	0.581175	0.881725	1.01807	0.484629	1.02339	0.729927
27.2364	2.92316	0.754116	1.08108	10.0545	1.70252	1.00988	4.37838	3.45135	4.34286	1.35465	1	1.37
3.06536	1.6003	0.590722	2.60757	0.878016	1.06524	1.10728	4.59637	5.2099	11.2787	3.36001	2.31256	2.65
3.20755	6.46537	0.329171	1.76392	0.972513	1.1081	1.78049	2.95607	2.09021	11.0055	3.9512	2.774	5.29
