# Supplementary material for: Transcriptome response analysis of Arabidopsis thaliana to leafminer (Liriomyza huidobrensis)
Source: BMC Plant Biol. 2012 Dec 11;12:234. doi: 10.1186/1471-2229-12-234 (PMC3564828; doi:10.1186/1471-2229-12-234)
Supplement: Additional file 10 — List of data downloaded from the TAIR microarray database. [file 1471-2229-12-234-S10.xls]

## Sheet: Sheet1
Supplement Table 1. The data list down load from Tair microarray database
Names in the paper	ExpressionSet	File name	Discription
MeJA-3h	ME00337	RIKENGODA17AF	mock treatment for 3h; Anatomy description = seedling; Development stage = 7-day-old seedlings; Label = Biotin; Sample type = control
		RIKENGODA17BF	mock treatment for 3h; Anatomy description = seedling; Development stage = 7-day-old seedlings; Label = Biotin; Sample type = control
		RIKENGODA22A	10uM MJ for 3h; Anatomy description = seedling; Development stage = 7-day-old seedlings; Label = Biotin; Sample type = test
		RIKENGODA22B	10uM MJ for 3h; Anatomy description = seedling; Development stage = 7-day-old seedlings; Label = Biotin; Sample type = test
SA-3h	ME00364	RIKENGODA1AH	mock treatment for 3h; Anatomy description = complete plant; Development stage = 7-day-old seedlings; Label = Biotin; Sample type = control
		RIKENGODA1BH	mock treatment for 3h; Anatomy description = complete plant; Development stage = 7-day-old seedlings; Label = Biotin; Sample type = control
		RIKENGODA21AH	10uM salicylic acid for 3h; Anatomy description = complete plant; Development stage = 7-day-old seedlings; Label = Biotin; Sample type = test
		RIKENGODA21BH	10uM salicylic acid for 3h; Anatomy description = complete plant; Development stage = 7-day-old seedlings; Label = Biotin; Sample type = test
Wound	ME00330	WOUND_CONTROL_15MIN_SHOOT_REP1	The control plants were treated like the real treated plants; that means: Get boxes out of the climate chamber. Open the magenta box and lift the raft as long as the real treatment lasts. Then put them back in the climate chamber. Harvested 0,5 h after start of experiment; Anatomy description = all green parts; Development stage = 16 days old plants, green parts; Label = Biotin; Sample type = con…
		WOUND_CONTROL_15MIN_SHOOT_REP2	The control plants were treated like the real treated plants; that means: Get boxes out of the climate chamber. Open the magenta box and lift the raft as long as the real treatment lasts. Then put them back in the climate chamber. Harvested 0,5 h after start of experiment; Anatomy description = all green parts; Development stage = 16 days old plants, green parts; Label = Biotin; Sample type = con…
		WOUND_15MIN_SHOOT_REP1	Wound stress: The plants were wounded by punctuation of the leaves with a custom made pin-tool consisting of 16 needles (~2 needles/1 cm2). Three times of consecutive application pierced on average three to four distinct wholes per leaf. Harvested 0,25 h after start of experiment.; Anatomy description = all green parts; Development stage = 16 days old plants, green parts; Label = Biotin; Sample t…
		WOUND_15MIN_SHOOT_REP2	Wound stress: The plants were wounded by punctuation of the leaves with a custom made pin-tool consisting of 16 needles (~2 needles/1 cm2). Three times of consecutive application pierced on average three to four distinct wholes per leaf. Harvested 0,25 h after start of experiment.; Anatomy description = all green parts; Development stage = 16 days old plants, green parts; Label = Biotin; Sample t…
		WOUND_CONTROL_3H_SHOOT_REP1	The control plants were treated like the real treated plants; that means: Get boxes out of the climate chamber. Open the magenta box and lift the raft as long as the real treatment lasts. Then put them back in the climate chamber. Harvested 0,5 h after start of experiment; Anatomy description = all green parts; Development stage = 16 days old plants, green parts; Label = Biotin; Sample type = con…
		WOUND_CONTROL_3H_SHOOT_REP2	The control plants were treated like the real treated plants; that means: Get boxes out of the climate chamber. Open the magenta box and lift the raft as long as the real treatment lasts. Then put them back in the climate chamber. Harvested 0,5 h after start of experiment; Anatomy description = all green parts; Development stage = 16 days old plants, green parts; Label = Biotin; Sample type = con…
		WOUND_3H_SHOOT_REP1	Wound stress: The plants were wounded by punctuation of the leaves with a custom made pin-tool consisting of 16 needles (~2 needles/1 cm2). Three times of consecutive application pierced on average three to four distinct wholes per leaf. Harvested 3 h after start of experiment.; Anatomy description = all green parts; Development stage = 16 days old plants, green parts; Label = Biotin; Sample type…
		WOUND_3H_SHOOT_REP2	Wound stress: The plants were wounded by punctuation of the leaves with a custom made pin-tool consisting of 16 needles (~2 needles/1 cm2). Three times of consecutive application pierced on average three to four distinct wholes per leaf. Harvested 3 h after start of experiment.; Anatomy description = all green parts; Development stage = 16 days old plants, green parts; Label = Biotin; Sample type…
		WOUND_CONTROL_24H_SHOOT_REP1	The control plants were treated like the real treated plants; that means: Get boxes out of the climate chamber. Open the magenta box and lift the raft as long as the real treatment lasts. Then put them back in the climate chamber. Harvested 0,5 h after start of experiment; Anatomy description = all green parts; Development stage = 16 days old plants, green parts; Label = Biotin; Sample type = con…
		WOUND_CONTROL_24H_SHOOT_REP2	The control plants were treated like the real treated plants; that means: Get boxes out of the climate chamber. Open the magenta box and lift the raft as long as the real treatment lasts. Then put them back in the climate chamber. Harvested 0,5 h after start of experiment; Anatomy description = all green parts; Development stage = 16 days old plants, green parts; Label = Biotin; Sample type = con…
		WOUND_24H_SHOOT_REP1	Wound stress: The plants were wounded by punctuation of the leaves with a custom made pin-tool consisting of 16 needles (~2 needles/1 cm2). Three times of consecutive application pierced on average three to four distinct wholes per leaf. Harvested 24 h after start of experiment.; Anatomy description = all green parts; Development stage = 16 days old plants, green parts; Label = Biotin; Sample typ…
		WOUND_24H_SHOOT_REP2	Wound stress: The plants were wounded by punctuation of the leaves with a custom made pin-tool consisting of 16 needles (~2 needles/1 cm2). Three times of consecutive application pierced on average three to four distinct wholes per leaf. Harvested 24 h after start of experiment.; Anatomy description = all green parts; Development stage = 16 days old plants, green parts; Label = Biotin; Sample typ…
Oomycete-NPP1-4h	ME00332	B10ATGEN134	infiltrated with 1uM GST, leaves harvested after 4h; Anatomy description = leaf; Development stage = 5 week old plant; developmental stage 3.70; Label = Biotin; Sample type = test
		B24ATGEN234	infiltrated with 1uM GST, leaves harvested after 4h; Anatomy description = leaf; Development stage = 5 week old plant; developmental stage 3.70; Label = Biotin; Sample type = test
		B38ATGEN334	infiltrated with 1uM GST, leaves harvested after 4h; Anatomy description = leaf; Development stage = 5 week old plant; developmental stage 3.70; Label = Biotin; Sample type = test
		B12ATGEN154	infiltrated with 1 uM GST-NPP1, leaves harvested after 4h; Anatomy description = leaf; Development stage = 5 week old plant; developmental stage 3.70; Label = Biotin; Sample type = test
		B26ATGEN254	infiltrated with 1 uM GST-NPP1, leaves harvested after 4h; Anatomy description = leaf; Development stage = 5 week old plant; developmental stage 3.70; Label = Biotin; Sample type = test
		B40ATGEN354	infiltrated with 1 uM GST-NPP1, leaves harvested after 4h; Anatomy description = leaf; Development stage = 5 week old plant; developmental stage 3.70; Label = Biotin; Sample type = test
Bacteria	ME00332	B8ATGEN114	infiltrated with water, leaves harvested after 4h; Anatomy description = leaf; Development stage = 5 week old plant; developmental stage 3.70; Label = Biotin; Sample type = control
		B22ATGEN214	infiltrated with water, leaves harvested after 4h; Anatomy description = leaf; Development stage = 5 week old plant; developmental stage 3.70; Label = Biotin; Sample type = control
		B36ATGEN314	infiltrated with water, leaves harvested after 4h; Anatomy description = leaf; Development stage = 5 week old plant; developmental stage 3.70; Label = Biotin; Sample type = control
		B13ATGEN164	infiltrated with 1 uM Flg22, leaves harvested after 4h; Anatomy description = leaf; Development stage = 5 week old plant; developmental stage 3.70; Label = Biotin; Sample type = test
		B27ATGEN264	infiltrated with 1 uM Flg22, leaves harvested after 4h; Anatomy description = leaf; Development stage = 5 week old plant; developmental stage 3.70; Label = Biotin; Sample type = test
		B41ATGEN364	infiltrated with 1 uM Flg22, leaves harvested after 4h; Anatomy description = leaf; Development stage = 5 week old plant; developmental stage 3.70; Label = Biotin; Sample type = test
		B11ATGEN144	infiltrated with 10 uM HrpZ, leaves harvested after 4h; Anatomy description = leaf; Development stage = 5 week old plant; developmental stage 3.70; Label = Biotin; Sample type = test
		B25ATGEN244	infiltrated with 10 uM HrpZ, leaves harvested after 4h; Anatomy description = leaf; Development stage = 5 week old plant; developmental stage 3.70; Label = Biotin; Sample type = test
		B39ATGEN344	infiltrated with 10 uM HrpZ, leaves harvested after 4h; Anatomy description = leaf; Development stage = 5 week old plant; developmental stage 3.70; Label = Biotin; Sample type = test
Supplement Table 1. The data list down load from Tair microarray database
Names in the paper	ExpressionSet	File name	Discription
MeJA-3h	ME00337	RIKENGODA17AF	mock treatment for 3h;Sample type = control
		RIKENGODA17BF	mock treatment for 3h; Sample type = control
		RIKENGODA22A	10uM MJ for 3h;Sample type = test
		RIKENGODA22B	10uM MJ for 3h; Sample type = test
SA-3h	ME00364	RIKENGODA1AH	mock treatment for 3h; Sample type = control
		RIKENGODA1BH	mock treatment for 3h; Sample type = control
		RIKENGODA21AH	10uM salicylic acid for 3h; Sample type = test
		RIKENGODA21BH	10uM salicylic acid for 3h; Sample type = test
Wound	ME00330	WOUND_CONTROL_15MIN_SHOOT_REP1	Sample type = control
		WOUND_CONTROL_15MIN_SHOOT_REP2	Sample type = control
		WOUND_15MIN_SHOOT_REP1	Wound stress; Sample type = test
		WOUND_15MIN_SHOOT_REP2	Wound stress; Sample type = test
		WOUND_CONTROL_3H_SHOOT_REP1	Sample type = control
		WOUND_CONTROL_3H_SHOOT_REP2	Sample type = control
		WOUND_3H_SHOOT_REP1	Wound stress; Sample type = test
		WOUND_3H_SHOOT_REP2	Wound stres; Sample type = test
		WOUND_CONTROL_24H_SHOOT_REP1	Sample type = control
		WOUND_CONTROL_24H_SHOOT_REP2	Sample type = control
		WOUND_24H_SHOOT_REP1	Wound stress; Sample type = test
		WOUND_24H_SHOOT_REP2	Wound stress; Sample type = test
Oomycete-NPP1-4h	ME00332	B10ATGEN134	infiltrated with 1uM GST; Sample type = test
		B24ATGEN234	infiltrated with 1uM GST; Sample type = test
		B38ATGEN334	infiltrated with 1uM GST,; Sample type = test
		B12ATGEN154	infiltrated with 1 uM GST-NPP1; Sample type = test
		B26ATGEN254	infiltrated with 1 uM GST-NPP1; Sample type = test
		B40ATGEN354	infiltrated with 1 uM GST-NPP1; Sample type = test
Bacteria	ME00332	B8ATGEN114	infiltrated with water; Sample type = control
		B22ATGEN214	infiltrated with water; Sample type = control
		B36ATGEN314	infiltrated with water; Sample type = control
		B13ATGEN164	infiltrated with 1 uM Flg22; Sample type = test
		B27ATGEN264	infiltrated with 1 uM Flg22; Sample type = test
		B41ATGEN364	infiltrated with 1 uM Flg22; Sample type = test
		B11ATGEN144	infiltrated with 10 uM HrpZ; Sample type = test
		B25ATGEN244	infiltrated with 10 uM HrpZ; Sample type = test
		B39ATGEN344	infiltrated with 10 uM HrpZ;Sample type = test
